# Supplementary material for: Comparison of Electrocardiogram between Dilated Cardiomyopathy and Ischemic Cardiomyopathy Based on Empirical Mode Decomposition and Variational Mode Decomposition
Source: Bioengineering (Basel). 2024 Oct 11;11(10):1012. doi: 10.3390/bioengineering11101012 (PMC11505311; doi:10.3390/bioengineering11101012)
Supplement: Supplementary file 1 [file bioengineering-11-01012-s001.zip]

Archive with 1 entries (1 files):
- bioengineering-3232653-supplementary.pdf
